# Supplementary material for: An update of the genera Idiasta Foerster and Rhacalysia Cameron (Hymenoptera, Braconidae, Alysiinae) and the descriptions of new species from the Neotropical Region
Source: Zookeys. 2020 Oct 20;976:109–30. doi: 10.3897/zookeys.976.56751 (PMC7591548; doi:10.3897/zookeys.976.56751)
Supplement: XML Treatment for Idiasta [file zookeys.976.56751-treatment1.xml]

<!DOCTYPE tp:taxon-treatment
  PUBLIC "-//TaxonX//DTD Taxonomic Treatment Publishing DTD v0 20100105//EN" "tax-treatment-NSO.dtd">
<tp:taxon-treatment xmlns:tp="http://www.plazi.org/taxpub"><tp:treatment-meta><kwd-group><label>Taxon classification</label><kwd><named-content xmlns:xlink="http://www.w3.org/1999/xlink" content-type="kingdom">Animalia</named-content></kwd><kwd><named-content xmlns:xlink="http://www.w3.org/1999/xlink" content-type="order">Hymenoptera</named-content></kwd><kwd><named-content xmlns:xlink="http://www.w3.org/1999/xlink" content-type="family">Braconidae</named-content></kwd></kwd-group><mixed-citation publication-type="journal"><person-group><name><surname>de Oliveira</surname><given-names>Franciélle Dias</given-names></name><name><surname>Penteado-Dias</surname><given-names>Angélica Maria</given-names></name></person-group><article-title>An update of the genera <italic><tp:taxon-name><tp:taxon-name-part taxon-name-part-type="genus" reg="Idiasta">Idiasta</tp:taxon-name-part></tp:taxon-name></italic> Foerster and <italic><tp:taxon-name><tp:taxon-name-part taxon-name-part-type="genus" reg="Rhacalysia">Rhacalysia</tp:taxon-name-part></tp:taxon-name></italic> Cameron (<tp:taxon-name><tp:taxon-name-part taxon-name-part-type="order">Hymenoptera</tp:taxon-name-part></tp:taxon-name>, <tp:taxon-name><tp:taxon-name-part taxon-name-part-type="family">Braconidae</tp:taxon-name-part></tp:taxon-name>, <tp:taxon-name><tp:taxon-name-part taxon-name-part-type="subfamily">Alysiinae</tp:taxon-name-part></tp:taxon-name>) and the descriptions of new species from the Neotropical Region</article-title><source>Zookeys</source><day>20</day><month>10</month><year>2020</year><volume>976</volume><fpage>109</fpage><lpage>130</lpage><pub-id pub-id-type="doi">10.3897/zookeys.976.56751</pub-id></mixed-citation></tp:treatment-meta><tp:nomenclature><label>Genus</label><tp:taxon-name><object-id xmlns:xlink="http://www.w3.org/1999/xlink" content-type="arpha" xlink:type="simple">D43E1D34-4697-5E8C-AB1A-A9968F43D8FE</object-id>
            <tp:taxon-name-part taxon-name-part-type="genus" reg="Idiasta">Idiasta</tp:taxon-name-part>
          </tp:taxon-name><tp:taxon-authority>Foerster, 1863</tp:taxon-authority></tp:nomenclature><tp:treatment-sec sec-type="type species" id="SECID0EUHAE"><title>Type species.</title><p><tp:taxon-name><tp:taxon-name-part taxon-name-part-type="genus" reg="Idiasta">Idiasta</tp:taxon-name-part> (<tp:taxon-name-part taxon-name-part-type="subgenus" reg="Alysia">Alysia</tp:taxon-name-part>) <tp:taxon-name-part taxon-name-part-type="species" reg="maritima">maritima</tp:taxon-name-part></tp:taxon-name> Haliday, 1838</p></tp:treatment-sec><tp:treatment-sec sec-type="diagnosis" id="SECID0EIIAE"><title>Diagnosis.</title><p>Mandibles with three teeth, ventral and diagonal ridges well developed. First flagellar segment equal or shorter than second. Fore wing pterostigma broad, discrete, wedge-shaped; 2-SR vein longer than 3-SR. Hind wing with m-cu present, often well developed, M+CU generally equal to or longer than 1-M.</p></tp:treatment-sec><tp:treatment-sec sec-type="host" id="SECID0ENIAE"><title>Hosts.</title><p><tp:taxon-name><tp:taxon-name-part taxon-name-part-type="family">Muscidae</tp:taxon-name-part></tp:taxon-name> (<tp:taxon-name><tp:taxon-name-part taxon-name-part-type="order">Diptera</tp:taxon-name-part></tp:taxon-name>).</p></tp:treatment-sec><tp:treatment-sec sec-type="distribution" id="SECID0E4IAE"><title>Distribution.</title><p>Cosmopolitan.</p></tp:treatment-sec></tp:taxon-treatment>
