# Supplementary material for: An update of the genera Idiasta Foerster and Rhacalysia Cameron (Hymenoptera, Braconidae, Alysiinae) and the descriptions of new species from the Neotropical Region
Source: Zookeys. 2020 Oct 20;976:109–30. doi: 10.3897/zookeys.976.56751 (PMC7591548; doi:10.3897/zookeys.976.56751)
Supplement: XML Treatment for Idiasta rupina [file zookeys.976.56751-treatment2.xml]

<!DOCTYPE tp:taxon-treatment
  PUBLIC "-//TaxonX//DTD Taxonomic Treatment Publishing DTD v0 20100105//EN" "tax-treatment-NSO.dtd">
<tp:taxon-treatment xmlns:tp="http://www.plazi.org/taxpub"><tp:treatment-meta><kwd-group><label>Taxon classification</label><kwd><named-content xmlns:xlink="http://www.w3.org/1999/xlink" content-type="kingdom">Animalia</named-content></kwd><kwd><named-content xmlns:xlink="http://www.w3.org/1999/xlink" content-type="order">Hymenoptera</named-content></kwd><kwd><named-content xmlns:xlink="http://www.w3.org/1999/xlink" content-type="family">Braconidae</named-content></kwd></kwd-group><mixed-citation publication-type="journal"><person-group><name><surname>de Oliveira</surname><given-names>Franciélle Dias</given-names></name><name><surname>Penteado-Dias</surname><given-names>Angélica Maria</given-names></name></person-group><article-title>An update of the genera <italic><tp:taxon-name><tp:taxon-name-part taxon-name-part-type="genus" reg="Idiasta">Idiasta</tp:taxon-name-part></tp:taxon-name></italic> Foerster and <italic><tp:taxon-name><tp:taxon-name-part taxon-name-part-type="genus" reg="Rhacalysia">Rhacalysia</tp:taxon-name-part></tp:taxon-name></italic> Cameron (<tp:taxon-name><tp:taxon-name-part taxon-name-part-type="order">Hymenoptera</tp:taxon-name-part></tp:taxon-name>, <tp:taxon-name><tp:taxon-name-part taxon-name-part-type="family">Braconidae</tp:taxon-name-part></tp:taxon-name>, <tp:taxon-name><tp:taxon-name-part taxon-name-part-type="subfamily">Alysiinae</tp:taxon-name-part></tp:taxon-name>) and the descriptions of new species from the Neotropical Region</article-title><source>Zookeys</source><day>20</day><month>10</month><year>2020</year><volume>976</volume><fpage>109</fpage><lpage>130</lpage><pub-id pub-id-type="doi">10.3897/zookeys.976.56751</pub-id></mixed-citation></tp:treatment-meta><tp:nomenclature><tp:taxon-name><object-id xmlns:xlink="http://www.w3.org/1999/xlink" content-type="arpha" xlink:type="simple">192739DB-D55F-5997-9352-77890262FE85</object-id>
            <tp:taxon-name-part taxon-name-part-type="genus" reg="Idiasta">Idiasta</tp:taxon-name-part>
            <tp:taxon-name-part taxon-name-part-type="species" reg="rupina">rupina</tp:taxon-name-part>
            <object-id xmlns:xlink="http://www.w3.org/1999/xlink" content-type="zoobank" xlink:type="simple">http://zoobank.org/5866B8BE-42BC-4683-84DD-B1F489BC711F</object-id>
          </tp:taxon-name><tp:taxon-status xmlns:xlink="http://www.w3.org/1999/xlink" xlink:type="simple">sp. nov.</tp:taxon-status><xref ref-type="fig" rid="F1">Figures 1–7</xref></tp:nomenclature><tp:treatment-sec sec-type="type material" id="SECID0EPKAE"><title>Type material.</title><p><bold><italic>Holotype</italic></bold> pinned, female, (<named-content xmlns:xlink="http://www.w3.org/1999/xlink" content-type="dwc:institutional_code" xlink:type="simple">DCBU</named-content> 404791) Brazil, Minas Gerais, São Roque de Minas, Parque Nacional da Serra da Canastra, <named-content xmlns:xlink="http://www.w3.org/1999/xlink" content-type="dwc:verbatimCoordinates" xlink:type="simple"><named-content content-type="geo-json" specific-use="{&#34;type&#34;:&#34;Point&#34;,&#34;coordinates&#34;:[-46.420661,-20.254247]}" id="NCID0ECLAE" xlink:type="simple">20°15'15.29"S, 46°25'14.38"W</named-content></named-content>, alt. 1317 m, 05–07.I.2019, rupestrian grassland, Moericke traps, A. S. Soares col. <bold><italic>Paratype</italic></bold>, male, (<named-content xmlns:xlink="http://www.w3.org/1999/xlink" content-type="dwc:institutional_code" xlink:type="simple">DCBU</named-content> 404792) same data as holotype.</p></tp:treatment-sec><tp:treatment-sec sec-type="diagnosis" id="SECID0EPLAE"><title>Diagnosis.</title><p><italic><tp:taxon-name><tp:taxon-name-part taxon-name-part-type="genus" reg="Idiasta">Idiasta</tp:taxon-name-part> <tp:taxon-name-part taxon-name-part-type="species" reg="rupina">rupina</tp:taxon-name-part></tp:taxon-name></italic> is distinct from other Neotropical species in having the eyes glabrous, notauli incomplete, metanotum with high median flange, m-cu of fore wing interstitial, and fore wing cu-a postfurcal.</p></tp:treatment-sec><tp:treatment-sec sec-type="description" id="SECID0EAMAE"><title>Description.</title><p><bold>Female</bold> (holotype) (Fig. <xref ref-type="fig" rid="F1">1</xref>). <bold><italic>Length</italic>.</bold> Body 2.65 mm; fore wing 2.7 mm; hind wing 1.9 mm.</p><fig id="F1" position="float" orientation="portrait"><object-id xmlns:xlink="http://www.w3.org/1999/xlink" content-type="doi" xlink:type="simple">10.3897/zookeys.976.56751.figures1-7</object-id><object-id xmlns:xlink="http://www.w3.org/1999/xlink" content-type="arpha" xlink:type="simple">37E1FA0F-6DE4-56C8-9D1B-336659FC4CAF</object-id><label>Figures 1–7.</label><caption><p><italic><tp:taxon-name><tp:taxon-name-part taxon-name-part-type="genus" reg="Idiasta">Idiasta</tp:taxon-name-part> <tp:taxon-name-part taxon-name-part-type="species" reg="rupina">rupina</tp:taxon-name-part></tp:taxon-name></italic> sp. nov. (<bold>1, 2, 5–7</bold> female, holotype <bold>3</bold> and <bold>4</bold> male, paratype) <bold>1</bold> habitus, lateral view <bold>2</bold> head, lateral view <bold>3</bold> head, anterior view <bold>4</bold> head, lateral view showing mandible <bold>5</bold> mesosoma, lateral view <bold>6</bold> fore wing <bold>7</bold> hind wing.</p></caption><graphic xmlns:xlink="http://www.w3.org/1999/xlink" xlink:href="zookeys-976-109-g001.jpg" position="float" orientation="portrait" xlink:type="simple" id="oo_464887.jpg"><uri content-type="original_file" xlink:type="simple">https://binary.pensoft.net/fig/464887</uri></graphic></fig><p><bold><italic>Head</italic>.</bold> 1.6× as wide as long; 1.8× as wide as face, 1.6× as wide as mesosoma, 3.3× as wide as apex of first metasomal tergite; slightly wider at eyes than temples in dorsal view. Eye glabrous, 1.2× as high as wide, 2.6× as wide as temple in lateral view (Fig. <xref ref-type="fig" rid="F1">2</xref>). Occiput, vertex, frons and temples smooth, with some sparse setae. Face 1.7 × as wide as high, setose; slightly rugulose above clypeus (Figs <xref ref-type="fig" rid="F1">3</xref>, <xref ref-type="fig" rid="F1">4</xref>). Epistomal sulcus well defined but almost shallow, slightly rugulose. Clypeus protruding, smooth, setose, 1.5× as wide as high; lateral margin of clypeus in contact with paraclypeal fovea (Fig. <xref ref-type="fig" rid="F1">3</xref>). Malar space ca. 1/10 eye height. Paraclypeal fovea occupying 2/7 of distance between lateral margin of clypeus to eye. Mandible 3-dentate (Fig. <xref ref-type="fig" rid="F1">4</xref>), 1.9× as long as apical width, slightly wider in apex than base; setose, rugulose antero-medially, punctate; diagonal ridge well developed on apical half of mandible, ventral ridge complete; teeth 1 and 2 connected by flange, incision present but unobtrusive; teeth 1 and 3 approximately equal in size, tooth 2 wider and longer than others. Antenna 1.8× as long as body, with 32 flagellar segments. First flagellar segment 3.3× as long as wide; second flagellar segment 8.2× as long as wide, 2.5× length of first segment; third flagellar segment 6.5× as long as wide, 1.8× length of first. Maxillary palp 1.7× as long as head height.</p><p><bold><italic>Mesosoma</italic>.</bold> 1.4× as long as high, 1.9× as long as wide, 1.7× as high as head. Pronotum in dorsal view with small but distinct pronope, crenulate in posterior margin; in lateral view, crenulate in upper middle area. Mesoscutum 1.1× as wide as long, scattered setae present along notauli. Notauli deep, crenulate anteriorly, absent posteriorly. Mesoscutal pit deep, slightly elongate, occupying a little less than 1/5 extent of mesoscutum. Scutellar sulcus 2.5× as wider as long, with well-developed mid ridge and some weak ridges at posterior margin of lateral areas. Scutellar disc smooth, setiferous; parascutellar area weakly rugulose posteriorly, with setae near scutellar sulcus. Metanotum setiferous anteriorly, in dorsal view rugose medially, depressed lateral fields crenulate; mid ridge complete and two well-developed median lateral ridges; metanotum in lateral view with high median flange. Mesopleuron with scattered setae in ventral area, antero-basal margin crenulate towards anterior subalar area; posterior margin crenulate. Precoxal sulcus deep, long, widely crenulate, separated from posterior margin (Fig. <xref ref-type="fig" rid="F1">5</xref>). Propodeum with anterior half nearly smooth and median carina; posterior half rugose, including inside areola; areola pentagonal, ca. as long as wide. Metapleuron rugose (except medially) and setose.</p><p><bold><italic>Fore wing</italic>.</bold> Approximately as long as body. Pterostigma 3.4× as long as wide, 2.25× as wide as vein r length; r 0.3× as long as 2-SR, arising distad midpoint of pterostigma; submarginal cell 2.6× as long as high; 2-SR 2.5× as long as r-m, 1.4× as long as 3-SR; 3-SR 2.65× as long as r, 1.8× as long as r-m; SR1 5.15× as long as 3-SR; 2-CU1 1.1× as long as m-cu, this interstitial; cu-a postfurcal by distance less than its length; subdiscal cell closed, nearly parallel-sided; CU1a arising slightly above middle of subdiscal cell (Fig. <xref ref-type="fig" rid="F1">6</xref>).</p><p><bold><italic>Hind wing</italic>.</bold> With three hamuli, 5.7× as long as wide; vein 1-M 1.15× as long as M+CU, 2.0× as long as 1r-m; m-cu interstitial, spectral (Fig. <xref ref-type="fig" rid="F1">7</xref>).</p><p><bold><italic>Legs</italic>.</bold> Hind femur 6.35× as long as wide. Hind tibia 11.2× as long as its maximum subapical width, 0.9× as long as hind tarsus. First segment of hind tarsus 1.7× as long as second segment.</p><p><bold><italic>Metasoma</italic>.</bold> First metasomal tergite 1.6× as long as apical width; apex 1.5× as wide as base; strongly strigose surface, dorsal carinae convergent and uniting in basal third, continuing as a distinct median carina to apex, dorsope deep. Ovipositor 1.3× as long as hind tibia, 1.45× as long as mesosoma; straight and strongly directed upwards (Fig. <xref ref-type="fig" rid="F1">1</xref>). Ovipositor sheath setose.</p><p><bold><italic>Color</italic>.</bold> Dark brown to black. Gena and mandibles brown, mandibles lighter in apical third; scape, pedicel, and basal half of first flagellar segment yellow brown; flagellar segments 2–13 brown, 14–19 white, 20–32 dark brown. Propleuron, ventral mesopleuron, and tegulae brown. Second and third metasomal tergites brownish yellow. Legs yellow, gradually darkening towards apex; coxa and trochanter pale yellow; hind tibia and hind tarsus brown. Wings hyaline, venation and pterostigma brown.</p><p><bold>Male.</bold> Similar to female but body length 2.4 mm; hind wing 2.0 mm; head 3.0× as wide as apex of first metasomal tergite; antenna with 36 flagellar segments; first flagellar segment 3.9× as long as wide; second flagellar segment 7.95× as long as wide, 1.8 × length of first segment; third flagellar segment 7.0× as long as wide, 1.4× length of first segment; maxillary palp 2.4× as long as head height. Mesoscutum slightly longer than wide; scutellar sulcus 2.25× as wide as long. Fore wing with 2-SR vein 1.9× as long as r-m, 1.6× as long as 3-SR; 3-SR 1.2× as long as r-m. Hind wing 1-M 0.8× as long as M+CU, 2.6× as long as 1r-m. Hind femur 5.15× as long as wide; first segment of hind tarsus 1.5× as long as second segment. Antenna brown except yellowish basal half of first flagellar segment; wing venation and pterostigma light brown.</p></tp:treatment-sec><tp:treatment-sec sec-type="etymology" id="SECID0EVQAE"><title>Etymology.</title><p>The species name refers to the ecosystem from which the studied material was collected.</p></tp:treatment-sec><tp:treatment-sec sec-type="distribution" id="SECID0E1QAE"><title>Distribution.</title><p>Brazil, State of Minas Gerais, São Roque de Minas, rupestrian grassland.</p></tp:treatment-sec><tp:treatment-sec sec-type="comments" id="SECID0E6QAE"><title>Comments.</title><p><italic><tp:taxon-name><tp:taxon-name-part taxon-name-part-type="genus" reg="Idiasta">Idiasta</tp:taxon-name-part> <tp:taxon-name-part taxon-name-part-type="species" reg="rupina">rupina</tp:taxon-name-part></tp:taxon-name></italic> and <italic><tp:taxon-name><tp:taxon-name-part taxon-name-part-type="genus" reg="Idiasta">I.</tp:taxon-name-part> <tp:taxon-name-part taxon-name-part-type="species" reg="dixi">dixi</tp:taxon-name-part></tp:taxon-name></italic> are related Neotropical species and share the notauli absent posteriorly, fore wing cu-a postfurcal, and hind wing m-cu not tubular. The color pattern of the body is also similar. However, <italic><tp:taxon-name><tp:taxon-name-part taxon-name-part-type="genus" reg="Idiasta">Idiasta</tp:taxon-name-part> <tp:taxon-name-part taxon-name-part-type="species" reg="rupina">rupina</tp:taxon-name-part></tp:taxon-name></italic> can be differentiated by the glabrous eye (with sparse setae in <italic><tp:taxon-name><tp:taxon-name-part taxon-name-part-type="genus" reg="Idiasta">I.</tp:taxon-name-part> <tp:taxon-name-part taxon-name-part-type="species" reg="dixi">dixi</tp:taxon-name-part></tp:taxon-name></italic>), high median flange of the metanotum (absent in <italic><tp:taxon-name><tp:taxon-name-part taxon-name-part-type="genus" reg="Idiasta">I.</tp:taxon-name-part> <tp:taxon-name-part taxon-name-part-type="species" reg="dixi">dixi</tp:taxon-name-part></tp:taxon-name></italic>), fore wing m-cu interstitial (slightly antefurcal in <italic><tp:taxon-name><tp:taxon-name-part taxon-name-part-type="genus" reg="Idiasta">I.</tp:taxon-name-part> <tp:taxon-name-part taxon-name-part-type="species" reg="dixi">dixi</tp:taxon-name-part></tp:taxon-name></italic>). Additionally, <italic><tp:taxon-name><tp:taxon-name-part taxon-name-part-type="genus" reg="Idiasta">Idiasta</tp:taxon-name-part> <tp:taxon-name-part taxon-name-part-type="species" reg="rupina">rupina</tp:taxon-name-part></tp:taxon-name></italic> differ in the following quantitative ratios: eye 2.5 × as wide as temple (3.1× in <italic><tp:taxon-name><tp:taxon-name-part taxon-name-part-type="genus" reg="Idiasta">I.</tp:taxon-name-part> <tp:taxon-name-part taxon-name-part-type="species" reg="dixi">dixi</tp:taxon-name-part></tp:taxon-name></italic>); maxillary palp ca. twice as long as head height (1.4 × in <italic><tp:taxon-name><tp:taxon-name-part taxon-name-part-type="genus" reg="Idiasta">I.</tp:taxon-name-part> <tp:taxon-name-part taxon-name-part-type="species" reg="dixi">dixi</tp:taxon-name-part></tp:taxon-name></italic>); sulcus scutellar 2.5× as wide as long (1.4× in <italic><tp:taxon-name><tp:taxon-name-part taxon-name-part-type="genus" reg="Idiasta">I.</tp:taxon-name-part> <tp:taxon-name-part taxon-name-part-type="species" reg="dixi">dixi</tp:taxon-name-part></tp:taxon-name></italic>); fore wing vein 3-SR 2.6 × as long as r (3.5× in <italic><tp:taxon-name><tp:taxon-name-part taxon-name-part-type="genus" reg="Idiasta">I.</tp:taxon-name-part> <tp:taxon-name-part taxon-name-part-type="species" reg="dixi">dixi</tp:taxon-name-part></tp:taxon-name></italic>); SR1 5.1× as long as 3-SR (4.5× in <italic><tp:taxon-name><tp:taxon-name-part taxon-name-part-type="genus" reg="Idiasta">I.</tp:taxon-name-part> <tp:taxon-name-part taxon-name-part-type="species" reg="dixi">dixi</tp:taxon-name-part></tp:taxon-name></italic>); ovipositor 1.4× as long as mesosoma (ca. 1.0× in <italic><tp:taxon-name><tp:taxon-name-part taxon-name-part-type="genus" reg="Idiasta">I.</tp:taxon-name-part> <tp:taxon-name-part taxon-name-part-type="species" reg="dixi">dixi</tp:taxon-name-part></tp:taxon-name></italic>).</p></tp:treatment-sec></tp:taxon-treatment>
