# Supplementary material for: An update of the genera Idiasta Foerster and Rhacalysia Cameron (Hymenoptera, Braconidae, Alysiinae) and the descriptions of new species from the Neotropical Region
Source: Zookeys. 2020 Oct 20;976:109–30. doi: 10.3897/zookeys.976.56751 (PMC7591548; doi:10.3897/zookeys.976.56751)
Supplement: XML Treatment for Rhacalysia [file zookeys.976.56751-treatment3.xml]

<!DOCTYPE tp:taxon-treatment
  PUBLIC "-//TaxonX//DTD Taxonomic Treatment Publishing DTD v0 20100105//EN" "tax-treatment-NSO.dtd">
<tp:taxon-treatment xmlns:tp="http://www.plazi.org/taxpub"><tp:treatment-meta><kwd-group><label>Taxon classification</label><kwd><named-content xmlns:xlink="http://www.w3.org/1999/xlink" content-type="kingdom">Animalia</named-content></kwd><kwd><named-content xmlns:xlink="http://www.w3.org/1999/xlink" content-type="order">Hymenoptera</named-content></kwd><kwd><named-content xmlns:xlink="http://www.w3.org/1999/xlink" content-type="family">Braconidae</named-content></kwd></kwd-group><mixed-citation publication-type="journal"><person-group><name><surname>de Oliveira</surname><given-names>Franciélle Dias</given-names></name><name><surname>Penteado-Dias</surname><given-names>Angélica Maria</given-names></name></person-group><article-title>An update of the genera <italic><tp:taxon-name><tp:taxon-name-part taxon-name-part-type="genus" reg="Idiasta">Idiasta</tp:taxon-name-part></tp:taxon-name></italic> Foerster and <italic><tp:taxon-name><tp:taxon-name-part taxon-name-part-type="genus" reg="Rhacalysia">Rhacalysia</tp:taxon-name-part></tp:taxon-name></italic> Cameron (<tp:taxon-name><tp:taxon-name-part taxon-name-part-type="order">Hymenoptera</tp:taxon-name-part></tp:taxon-name>, <tp:taxon-name><tp:taxon-name-part taxon-name-part-type="family">Braconidae</tp:taxon-name-part></tp:taxon-name>, <tp:taxon-name><tp:taxon-name-part taxon-name-part-type="subfamily">Alysiinae</tp:taxon-name-part></tp:taxon-name>) and the descriptions of new species from the Neotropical Region</article-title><source>Zookeys</source><day>20</day><month>10</month><year>2020</year><volume>976</volume><fpage>109</fpage><lpage>130</lpage><pub-id pub-id-type="doi">10.3897/zookeys.976.56751</pub-id></mixed-citation></tp:treatment-meta><tp:nomenclature><label>Genus</label><tp:taxon-name><object-id xmlns:xlink="http://www.w3.org/1999/xlink" content-type="arpha" xlink:type="simple">EE8D7934-0C58-51EB-A58A-B3C063501539</object-id>
            <tp:taxon-name-part taxon-name-part-type="genus" reg="Rhacalysia">Rhacalysia</tp:taxon-name-part>
          </tp:taxon-name><tp:taxon-authority>Cameron, 1910</tp:taxon-authority></tp:nomenclature><tp:treatment-sec sec-type="type species" id="SECID0EVWAE"><title>Type species.</title><p><italic><tp:taxon-name><tp:taxon-name-part taxon-name-part-type="genus" reg="Rhacalysia">Rhacalysia</tp:taxon-name-part> <tp:taxon-name-part taxon-name-part-type="species" reg="rufobalteata">rufobalteata</tp:taxon-name-part></tp:taxon-name></italic> Cameron, 1910</p></tp:treatment-sec><tp:treatment-sec sec-type="diagnosis" id="SECID0EGXAE"><title>Diagnosis.</title><p>Enlarged paraclypeal fovea extending to eye. First flagellar segment shorter than second. Fore wing venation complete; 2-RS vein longer than 3-SR, m-cu antefurcal to interstitial. Metasomal terga unsculptured beyond the first tergite, not forming a carapace.</p></tp:treatment-sec><tp:treatment-sec sec-type="host" id="SECID0ELXAE"><title>Hosts.</title><p>Unknown.</p></tp:treatment-sec><tp:treatment-sec sec-type="distribution" id="SECID0EQXAE"><title>Distribution.</title><p>Afrotropical, Asian, and Neotropical Regions.</p></tp:treatment-sec></tp:taxon-treatment>
