# Supplementary material for: An update of the genera Idiasta Foerster and Rhacalysia Cameron (Hymenoptera, Braconidae, Alysiinae) and the descriptions of new species from the Neotropical Region
Source: Zookeys. 2020 Oct 20;976:109–30. doi: 10.3897/zookeys.976.56751 (PMC7591548; doi:10.3897/zookeys.976.56751)
Supplement: XML Treatment for Rhacalysia ampla [file zookeys.976.56751-treatment4.xml]

<!DOCTYPE tp:taxon-treatment
  PUBLIC "-//TaxonX//DTD Taxonomic Treatment Publishing DTD v0 20100105//EN" "tax-treatment-NSO.dtd">
<tp:taxon-treatment xmlns:tp="http://www.plazi.org/taxpub"><tp:treatment-meta><kwd-group><label>Taxon classification</label><kwd><named-content xmlns:xlink="http://www.w3.org/1999/xlink" content-type="kingdom">Animalia</named-content></kwd><kwd><named-content xmlns:xlink="http://www.w3.org/1999/xlink" content-type="order">Hymenoptera</named-content></kwd><kwd><named-content xmlns:xlink="http://www.w3.org/1999/xlink" content-type="family">Braconidae</named-content></kwd></kwd-group><mixed-citation publication-type="journal"><person-group><name><surname>de Oliveira</surname><given-names>Franciélle Dias</given-names></name><name><surname>Penteado-Dias</surname><given-names>Angélica Maria</given-names></name></person-group><article-title>An update of the genera <italic><tp:taxon-name><tp:taxon-name-part taxon-name-part-type="genus" reg="Idiasta">Idiasta</tp:taxon-name-part></tp:taxon-name></italic> Foerster and <italic><tp:taxon-name><tp:taxon-name-part taxon-name-part-type="genus" reg="Rhacalysia">Rhacalysia</tp:taxon-name-part></tp:taxon-name></italic> Cameron (<tp:taxon-name><tp:taxon-name-part taxon-name-part-type="order">Hymenoptera</tp:taxon-name-part></tp:taxon-name>, <tp:taxon-name><tp:taxon-name-part taxon-name-part-type="family">Braconidae</tp:taxon-name-part></tp:taxon-name>, <tp:taxon-name><tp:taxon-name-part taxon-name-part-type="subfamily">Alysiinae</tp:taxon-name-part></tp:taxon-name>) and the descriptions of new species from the Neotropical Region</article-title><source>Zookeys</source><day>20</day><month>10</month><year>2020</year><volume>976</volume><fpage>109</fpage><lpage>130</lpage><pub-id pub-id-type="doi">10.3897/zookeys.976.56751</pub-id></mixed-citation></tp:treatment-meta><tp:nomenclature><tp:taxon-name><object-id xmlns:xlink="http://www.w3.org/1999/xlink" content-type="arpha" xlink:type="simple">9E40FBEB-6078-599F-B97D-0847919A7C9C</object-id>
            <tp:taxon-name-part taxon-name-part-type="genus" reg="Rhacalysia">Rhacalysia</tp:taxon-name-part>
            <tp:taxon-name-part taxon-name-part-type="species" reg="ampla">ampla</tp:taxon-name-part>
            <object-id xmlns:xlink="http://www.w3.org/1999/xlink" content-type="zoobank" xlink:type="simple">http://zoobank.org/543C6C87-1523-4941-8513-26A6C4D42200</object-id>
          </tp:taxon-name><tp:taxon-status xmlns:xlink="http://www.w3.org/1999/xlink" xlink:type="simple">sp. nov.</tp:taxon-status><xref ref-type="fig" rid="F2">Figures 8–11</xref><xref ref-type="fig" rid="F3">, 12–18</xref></tp:nomenclature><tp:treatment-sec sec-type="type material" id="SECID0EGZAE"><title>Type material.</title><p><bold><italic>Holotype</italic></bold> pinned, female (<named-content xmlns:xlink="http://www.w3.org/1999/xlink" content-type="dwc:institutional_code" xlink:type="simple">DCBU</named-content> 361839) Brazil, Rio de Janeiro, Teresópolis, Parque Nacional da Serra dos Órgãos, <named-content xmlns:xlink="http://www.w3.org/1999/xlink" content-type="dwc:verbatimCoordinates" xlink:type="simple"><named-content content-type="geo-json" specific-use="{&#34;type&#34;:&#34;Point&#34;,&#34;coordinates&#34;:[-43.003611,-22.449167]}" id="NCID0EZZAE" xlink:type="simple">22°26'57"S, 43°00'13"W</named-content></named-content>, alt. 1236 m, XI.2015, dense ombrophilous forest, Malaise trap, R. F. Monteiro col. <bold><italic>Paratypes</italic></bold>, females (3), (<named-content xmlns:xlink="http://www.w3.org/1999/xlink" content-type="dwc:institutional_code" xlink:type="simple">DCBU</named-content> 358123) <named-content xmlns:xlink="http://www.w3.org/1999/xlink" content-type="dwc:verbatimCoordinates" xlink:type="simple"><named-content content-type="geo-json" specific-use="{&#34;type&#34;:&#34;Point&#34;,&#34;coordinates&#34;:[-43.003611,-22.449167]}" id="NCID0EJ1AE" xlink:type="simple">22°26'57"S, 43°00'13"W</named-content></named-content>, alt. 1236 m, III.2015, Malaise trap, R. F. Monteiro col.; (<named-content xmlns:xlink="http://www.w3.org/1999/xlink" content-type="dwc:institutional_code" xlink:type="simple">DCBU</named-content> 360613) <named-content xmlns:xlink="http://www.w3.org/1999/xlink" content-type="dwc:verbatimCoordinates" xlink:type="simple"><named-content content-type="geo-json" specific-use="{&#34;type&#34;:&#34;Point&#34;,&#34;coordinates&#34;:[-43.015000,-22.450833]}" id="NCID0EW1AE" xlink:type="simple">22°27'03"S, 43°00'54"W</named-content></named-content>, alt. 1649 m, IV.2015, Malaise trap, R. F. Monteiro col.; (<named-content xmlns:xlink="http://www.w3.org/1999/xlink" content-type="dwc:institutional_code" xlink:type="simple">DCBU</named-content> 404793) <named-content xmlns:xlink="http://www.w3.org/1999/xlink" content-type="dwc:verbatimCoordinates" xlink:type="simple"><named-content content-type="geo-json" specific-use="{&#34;type&#34;:&#34;Point&#34;,&#34;coordinates&#34;:[-43.015000,-22.450833]}" id="NCID0ED2AE" xlink:type="simple">22°27'03"S, 43°00'54"W</named-content></named-content>, alt. 1649 m, I.2015, Malaise trap, R. F. Monteiro col.</p></tp:treatment-sec><tp:treatment-sec sec-type="diagnosis" id="SECID0EI2AE"><title>Diagnosis.</title><p><italic><tp:taxon-name><tp:taxon-name-part taxon-name-part-type="genus" reg="Rhacalysia">Rhacalysia</tp:taxon-name-part> <tp:taxon-name-part taxon-name-part-type="species" reg="ampla">ampla</tp:taxon-name-part></tp:taxon-name></italic> can be differentiated from other species of genus by the notauli incomplete, precoxal sulcus sculptured only in anterior fourth, fore wing with m-cu interstitial, CU1a arising below middle of subdiscal cell, and hind wing with three hamuli.</p></tp:treatment-sec><tp:treatment-sec sec-type="description" id="SECID0EZ2AE"><title>Description.</title><p><bold>Female</bold> (Fig. <xref ref-type="fig" rid="F2">8</xref>). <bold><italic>Length</italic>.</bold> Body 3.1–4.0 mm; fore wing 3.4–4.4 mm; hind wing 2.8–3.45 mm.</p><fig id="F2" position="float" orientation="portrait"><object-id xmlns:xlink="http://www.w3.org/1999/xlink" content-type="doi" xlink:type="simple">10.3897/zookeys.976.56751.figures8-11</object-id><object-id xmlns:xlink="http://www.w3.org/1999/xlink" content-type="arpha" xlink:type="simple">29A42F8A-BDA4-5CC9-9CE6-614D089EBA25</object-id><label>Figures 8–11.</label><caption><p><italic><tp:taxon-name><tp:taxon-name-part taxon-name-part-type="genus" reg="Rhacalysia">Rhacalysia</tp:taxon-name-part> <tp:taxon-name-part taxon-name-part-type="species" reg="ampla">ampla</tp:taxon-name-part></tp:taxon-name></italic> sp. nov. (females, paratypes) <bold>8</bold> habitus, lateral view <bold>9</bold> head, lateral view <bold>10</bold> head, anterior view <bold>11</bold> head, lateral view showing mandible.</p></caption><graphic xmlns:xlink="http://www.w3.org/1999/xlink" xlink:href="zookeys-976-109-g002.jpg" position="float" orientation="portrait" xlink:type="simple" id="oo_464888.jpg"><uri content-type="original_file" xlink:type="simple">https://binary.pensoft.net/fig/464888</uri></graphic></fig><p><bold><italic>Head</italic>.</bold> 1.5–1.85× as wide as long; 1.7× as wide as face, 1.5–1.6× as wide as mesosoma, ca. 2.2× as wide as apex of first metasomal tergite; slightly wider at eyes than temples in dorsal view. Eye glabrous, 1.0–1.1× as high as wide, 2.9–3.0× as wide as temples in lateral view (Fig. <xref ref-type="fig" rid="F2">9</xref>). Occiput, vertex, and temples smooth, with some sparse setae. Frons occasionally with weak pit mesally. Face 2.1–2.2× as wide as high, setose; low mid ridge dorsally, rugulose above clypeus (Fig. <xref ref-type="fig" rid="F2">10</xref>). Epistomal sulcus deep, crenulate. Clypeus protruding, smooth to rugulose, setose (setae as long as wide clypeus), 1.6–2.0× as wide as high; lateral margin of clypeus does not contact with paraclypeal fovea. Malar space short, 1/13 eye height. Paraclypeal fovea enlarged to form broad groove extending to eye (Fig. <xref ref-type="fig" rid="F2">10</xref>).</p><p>Mandible 3-dentate (Figs <xref ref-type="fig" rid="F2">9</xref>, <xref ref-type="fig" rid="F2">11</xref>), 1.7–1.9× as long as apical width, apex 1.2–1.3× as wide as base; setose, slightly rugose antero-medially; diagonal ridge well developed on apical half of mandible, relatively displaced to ventral margin, and ventral carina present in basal half; teeth 1 and 2 connected by flange, indistinct incision; tooth 3 wider than tooth 1; tooth 2 wider and longer than others. Antenna 1.7× as long as body, with 38 flagellar segments (holotype). First flagellar segment 3.5–3.8× as long as wide; second flagellar segment 6.3–6.9× as long as wide, 1.7–2.0× length of first segment; third flagellar segment 5.4–5.9× as long as wide, 1.5–1.8× length of first segment. Maxillary palp 1.9–2.0× as long as head height.</p><p><bold><italic>Mesosoma</italic>.</bold> 1.3–1.4× as long as high, 1.9–1.95× as long as wide, 2.0–2.4× as high as head. Pronotum in dorsal view with distinct pronope, crenulate laterally; smooth in lateral view. Notauli deep, narrow, crenulate anteriorly, absent posteriorly (Fig. <xref ref-type="fig" rid="F3">12</xref>). Mesoscutum 1.05–1.1× as wide as long, scattered setae present along notauli. Scutellar sulcus 2.2–2.7× as wide as long, with well-developed mid ridge and smooth lateral areas. Mesoscutal pit deep, slightly elongate, occupying 1/6 to 1/5 extent of mesoscutum (Fig. <xref ref-type="fig" rid="F3">12</xref>). Scutellar disc smooth, setiferous; parascutellar area smooth to rugose posteriorly, with setae near scutellar sulcus. Metanotum setiferous anteriorly, in dorsal view smooth to rugulose medially and very weakly crenulate near posterior margin of depressed lateral fields; mid ridge well-developed anteriorly, absent posteriorly, lateral ridges absent (Fig. <xref ref-type="fig" rid="F3">14</xref>); metanotum in lateral view without high median flange. Mesopleuron with some setae in posterior area below, antero-basal margin crenulate towards anterior subalar area; posterior margin crenulate. Precoxal sulcus deep, crenulate weakly on anterior fourth of mesopleuron, mostly smooth (Fig. <xref ref-type="fig" rid="F3">13</xref>). Propodeum smooth, except for some rugae inside areola; anterior half with median carina, posterior half with pentagonal areola ca. as long as wide (Fig. <xref ref-type="fig" rid="F3">14</xref>). Metapleuron rugose posteriorly and setose.</p><fig id="F3" position="float" orientation="portrait"><object-id xmlns:xlink="http://www.w3.org/1999/xlink" content-type="doi" xlink:type="simple">10.3897/zookeys.976.56751.figures12-18</object-id><object-id xmlns:xlink="http://www.w3.org/1999/xlink" content-type="arpha" xlink:type="simple">D48FDE07-926F-50E2-A901-A9931DE0A1BA</object-id><label>Figures 12–18.</label><caption><p><italic><tp:taxon-name><tp:taxon-name-part taxon-name-part-type="genus" reg="Rhacalysia">Rhacalysia</tp:taxon-name-part> <tp:taxon-name-part taxon-name-part-type="species" reg="ampla">ampla</tp:taxon-name-part></tp:taxon-name></italic> sp. nov. (females, paratypes) <bold>12</bold> mesoscutum and scutellar sulcus, dorsal view <bold>13</bold> mesosoma, lateral view <bold>14</bold> metanotum and propodeum, dorsal view <bold>15</bold> fore wing <bold>16</bold> hind wing <bold>17</bold> first metasomal tergite, dorsal view <bold>18</bold> ovipositor sheaths.</p></caption><graphic xmlns:xlink="http://www.w3.org/1999/xlink" xlink:href="zookeys-976-109-g003.jpg" position="float" orientation="portrait" xlink:type="simple" id="oo_464889.jpg"><uri content-type="original_file" xlink:type="simple">https://binary.pensoft.net/fig/464889</uri></graphic></fig><p><bold><italic>Fore wing</italic>.</bold> 0.9–1.1× as long as body. Pterostigma 3.6–3.75× as long as wide, 1.9–2.2× as wide as vein r length; r 0.2–0.3× as long as 2-SR, arising distad midpoint of pterostigma; submarginal cell 2.5–2.7× as long as high; 2-SR 2.5–2.7× as long as r-m, 1.1–1.3× as long as 3-SR; 3-SR 3.1–3.5× as long as r, 2.1–2.3× as long as r-m; SR1 3.5–4.0× as long as 3-SR; 2-CU1 1.3–1.4× as long as m-cu, this interstitial; cu-a postfurcal by distance ca. equal to its length; subdiscal cell closed, expanded distally, CU1a arising below middle of subdiscal cell (Fig. <xref ref-type="fig" rid="F3">15</xref>).</p><p><bold><italic>Hind wing</italic>.</bold> With three hamuli, 1.3–1.4× as long as wide; vein 1-M 1.2× as long as M+CU, 1.3–1.6× as long as 1r-m; m-cu antefurcal, strongly nebulous for most of its length, tubular basally near its insertion, nearly reaching wing margin (Fig. <xref ref-type="fig" rid="F3">16</xref>).</p><p><bold><italic>Legs</italic>.</bold> Hind femur 5.7–6.1× as long as wide. Hind tibia 11.4–12.1× as long as its maximum subapical width, 1.0–1.1× as long as hind tarsus. First segment of hind tarsus 1.5–1.7× as long as second segment.</p><p><bold><italic>Metasoma</italic>.</bold> First metasomal tergite ca. as long as apical width; apex 2.0–2.1× as wide as base; smooth surface, dorsal carinae strongly convergent, uniting in basal third, continuing as distinct median carina but not reaching to apex; dorsope deep (Fig. <xref ref-type="fig" rid="F3">17</xref>). Ovipositor 1.0–1.25× as long as hind tibia, 1.1–1.4× as long as mesosoma; strongly curved upwards (Fig. <xref ref-type="fig" rid="F2">8</xref>). Ovipositor sheath setose (Fig. <xref ref-type="fig" rid="F3">18</xref>).</p><p><bold><italic>Color</italic>.</bold> Mostly dark brown. Mandibles light brown to yellow, darker at base. Clypeus, scape, pedicel, scutellum, and metanotum brown to light brown. Flagellar segment 17–20 whitish (holotype). Mesonotum brown to reddish brown. Propodeum and metapleuron yellowish to dark orange. First metasomal tergite orange to yellowish orange, base of terga 2 sometimes orange, other tergites brown. Tegula, ovipositor, and most of legs yellow. Trochanter and tronchantellus pale yellow, telotarsus darkened; hind leg with distal tibia and tarsus brown. Wings hyaline; venation and pterostigma light brown to brown.</p><p><bold>Male.</bold> Unknown.</p></tp:treatment-sec><tp:treatment-sec sec-type="etymology" id="SECID0EDCAG"><title>Etymology.</title><p>The species name refers to the form of the paraclypeal fovea.</p></tp:treatment-sec><tp:treatment-sec sec-type="distribution" id="SECID0EICAG"><title>Distribution.</title><p>Brazil, State of Rio de Janeiro, Teresópolis, dense ombrophilous forest.</p></tp:treatment-sec><tp:treatment-sec sec-type="comments" id="SECID0ENCAG"><title>Comments.</title><p><italic><tp:taxon-name><tp:taxon-name-part taxon-name-part-type="genus" reg="Rhacalysia">Rhacalysia</tp:taxon-name-part> <tp:taxon-name-part taxon-name-part-type="species" reg="ampla">ampla</tp:taxon-name-part></tp:taxon-name></italic> is similar morphologically to <italic><tp:taxon-name><tp:taxon-name-part taxon-name-part-type="genus" reg="Rhacalysia">R.</tp:taxon-name-part> <tp:taxon-name-part taxon-name-part-type="species" reg="delicata">delicata</tp:taxon-name-part></tp:taxon-name></italic>, with which it shares many characteristics. Members <italic><tp:taxon-name><tp:taxon-name-part taxon-name-part-type="genus" reg="Rhacalysia">Rhacalysia</tp:taxon-name-part> <tp:taxon-name-part taxon-name-part-type="species" reg="ampla">ampla</tp:taxon-name-part></tp:taxon-name></italic> can be differing by the precoxal sulcus weakly sculptured only in the anterior fourth of mesopleuron (Fig. <xref ref-type="fig" rid="F3">13</xref>) (sculpture shallow but long in <italic><tp:taxon-name><tp:taxon-name-part taxon-name-part-type="genus" reg="Rhacalysia">R.</tp:taxon-name-part> <tp:taxon-name-part taxon-name-part-type="species" reg="delicata">delicata</tp:taxon-name-part></tp:taxon-name></italic>), vein CU1a of fore wing arising below middle of subdiscal cell (Fig. <xref ref-type="fig" rid="F3">15</xref>) (at middle in <italic><tp:taxon-name><tp:taxon-name-part taxon-name-part-type="genus" reg="Rhacalysia">R.</tp:taxon-name-part> <tp:taxon-name-part taxon-name-part-type="species" reg="delicata">delicata</tp:taxon-name-part></tp:taxon-name></italic>), and the following quantitative ratios: eye ca. 3.0× as wide as temples (2.2× in <italic><tp:taxon-name><tp:taxon-name-part taxon-name-part-type="genus" reg="Rhacalysia">R.</tp:taxon-name-part> <tp:taxon-name-part taxon-name-part-type="species" reg="delicata">delicata</tp:taxon-name-part></tp:taxon-name></italic>); mesosoma 2.0–2.4× as high as head (1.7× in <italic><tp:taxon-name><tp:taxon-name-part taxon-name-part-type="genus" reg="Rhacalysia">R.</tp:taxon-name-part> <tp:taxon-name-part taxon-name-part-type="species" reg="delicata">delicata</tp:taxon-name-part></tp:taxon-name></italic>); pterostigma 1.9–2.2× as wide as vein r length (3.0× in <italic><tp:taxon-name><tp:taxon-name-part taxon-name-part-type="genus" reg="Rhacalysia">R.</tp:taxon-name-part> <tp:taxon-name-part taxon-name-part-type="species" reg="delicata">delicata</tp:taxon-name-part></tp:taxon-name></italic>); hind femur 5.7–6.1× as long as wide (5.0× in <italic><tp:taxon-name><tp:taxon-name-part taxon-name-part-type="genus" reg="Rhacalysia">R.</tp:taxon-name-part> <tp:taxon-name-part taxon-name-part-type="species" reg="delicata">delicata</tp:taxon-name-part></tp:taxon-name></italic>); and ovipositor 1.0–1.2× as long as hind tibia (2.0× in <italic><tp:taxon-name><tp:taxon-name-part taxon-name-part-type="genus" reg="Rhacalysia">R.</tp:taxon-name-part> <tp:taxon-name-part taxon-name-part-type="species" reg="delicata">delicata</tp:taxon-name-part></tp:taxon-name></italic>).</p></tp:treatment-sec></tp:taxon-treatment>
