# Supplementary material for: An update of the genera Idiasta Foerster and Rhacalysia Cameron (Hymenoptera, Braconidae, Alysiinae) and the descriptions of new species from the Neotropical Region
Source: Zookeys. 2020 Oct 20;976:109–30. doi: 10.3897/zookeys.976.56751 (PMC7591548; doi:10.3897/zookeys.976.56751)
Supplement: XML Treatment for Rhacalysia jatai [file zookeys.976.56751-treatment5.xml]

<!DOCTYPE tp:taxon-treatment
  PUBLIC "-//TaxonX//DTD Taxonomic Treatment Publishing DTD v0 20100105//EN" "tax-treatment-NSO.dtd">
<tp:taxon-treatment xmlns:tp="http://www.plazi.org/taxpub"><tp:treatment-meta><kwd-group><label>Taxon classification</label><kwd><named-content xmlns:xlink="http://www.w3.org/1999/xlink" content-type="kingdom">Animalia</named-content></kwd><kwd><named-content xmlns:xlink="http://www.w3.org/1999/xlink" content-type="order">Hymenoptera</named-content></kwd><kwd><named-content xmlns:xlink="http://www.w3.org/1999/xlink" content-type="family">Braconidae</named-content></kwd></kwd-group><mixed-citation publication-type="journal"><person-group><name><surname>de Oliveira</surname><given-names>Franciélle Dias</given-names></name><name><surname>Penteado-Dias</surname><given-names>Angélica Maria</given-names></name></person-group><article-title>An update of the genera <italic><tp:taxon-name><tp:taxon-name-part taxon-name-part-type="genus" reg="Idiasta">Idiasta</tp:taxon-name-part></tp:taxon-name></italic> Foerster and <italic><tp:taxon-name><tp:taxon-name-part taxon-name-part-type="genus" reg="Rhacalysia">Rhacalysia</tp:taxon-name-part></tp:taxon-name></italic> Cameron (<tp:taxon-name><tp:taxon-name-part taxon-name-part-type="order">Hymenoptera</tp:taxon-name-part></tp:taxon-name>, <tp:taxon-name><tp:taxon-name-part taxon-name-part-type="family">Braconidae</tp:taxon-name-part></tp:taxon-name>, <tp:taxon-name><tp:taxon-name-part taxon-name-part-type="subfamily">Alysiinae</tp:taxon-name-part></tp:taxon-name>) and the descriptions of new species from the Neotropical Region</article-title><source>Zookeys</source><day>20</day><month>10</month><year>2020</year><volume>976</volume><fpage>109</fpage><lpage>130</lpage><pub-id pub-id-type="doi">10.3897/zookeys.976.56751</pub-id></mixed-citation></tp:treatment-meta><tp:nomenclature><tp:taxon-name><object-id xmlns:xlink="http://www.w3.org/1999/xlink" content-type="arpha" xlink:type="simple">10B71D3D-1D2B-512E-B3F9-D23562523E7B</object-id>
            <tp:taxon-name-part taxon-name-part-type="genus" reg="Rhacalysia">Rhacalysia</tp:taxon-name-part>
            <tp:taxon-name-part taxon-name-part-type="species" reg="jatai">jatai</tp:taxon-name-part>
            <object-id xmlns:xlink="http://www.w3.org/1999/xlink" content-type="zoobank" xlink:type="simple">http://zoobank.org/0D1B38F5-B74A-46DE-A61D-B56D95A28905</object-id>
          </tp:taxon-name><tp:taxon-status xmlns:xlink="http://www.w3.org/1999/xlink" xlink:type="simple">sp. nov.</tp:taxon-status><xref ref-type="fig" rid="F4">Figures 19–23</xref><xref ref-type="fig" rid="F5">, 24–27</xref></tp:nomenclature><tp:treatment-sec sec-type="type material" id="SECID0E1HAG"><title>Type material.</title><p><bold><italic>Holotype</italic></bold> pinned, female, (<named-content xmlns:xlink="http://www.w3.org/1999/xlink" content-type="dwc:institutional_code" xlink:type="simple">DCBU</named-content> 408525) Brazil, São Paulo, Luiz Antônio, Estação Ecológica do Jataí, <named-content xmlns:xlink="http://www.w3.org/1999/xlink" content-type="dwc:verbatimCoordinates" xlink:type="simple"><named-content content-type="geo-json" specific-use="{&#34;type&#34;:&#34;Point&#34;,&#34;coordinates&#34;:[-47.783333,-21.600000]}" id="NCID0ENIAG" xlink:type="simple">21°36'S, 47°47'W</named-content></named-content>, 9.XI.2006, seasonal forest, Malaise trap, N. W. Periotto col. Original label: “Luiz Antonio/SP, EE. Jataí, 9/11/06, Col. N. Periotto”.</p></tp:treatment-sec><tp:treatment-sec sec-type="diagnosis" id="SECID0ESIAG"><title>Diagnosis.</title><p><italic><tp:taxon-name><tp:taxon-name-part taxon-name-part-type="genus" reg="Rhacalysia">Rhacalysia</tp:taxon-name-part> <tp:taxon-name-part taxon-name-part-type="species" reg="jatai">jatai</tp:taxon-name-part></tp:taxon-name></italic> can be recognizable by the notauli and precoxal sulcus entirely smooth, fore wing with m-cu interstitial, CU1a arising at middle of subdiscal cell, hind wing with four hamuli; ovipositor 2.2× as long as mesosoma, body yellow (without brown parts).</p><fig id="F4" position="float" orientation="portrait"><object-id xmlns:xlink="http://www.w3.org/1999/xlink" content-type="doi" xlink:type="simple">10.3897/zookeys.976.56751.figures19-23</object-id><object-id xmlns:xlink="http://www.w3.org/1999/xlink" content-type="arpha" xlink:type="simple">EB8F28BB-48C5-5F01-A9DD-635C34EDC623</object-id><label>Figures 19–23.</label><caption><p><italic><tp:taxon-name><tp:taxon-name-part taxon-name-part-type="genus" reg="Rhacalysia">Rhacalysia</tp:taxon-name-part> <tp:taxon-name-part taxon-name-part-type="species" reg="jatai">jatai</tp:taxon-name-part></tp:taxon-name></italic> sp. nov. (female, holotype) <bold>19</bold> mandible, lateral view <bold>20</bold> habitus, lateral view <bold>21</bold> head and basal antennae, anterior view <bold>22</bold> head and pronotum, lateral view <bold>23</bold> mesosoma, lateral view.</p></caption><graphic xmlns:xlink="http://www.w3.org/1999/xlink" xlink:href="zookeys-976-109-g004.jpg" position="float" orientation="portrait" xlink:type="simple" id="oo_464890.jpg"><uri content-type="original_file" xlink:type="simple">https://binary.pensoft.net/fig/464890</uri></graphic></fig></tp:treatment-sec><tp:treatment-sec sec-type="description" id="SECID0EFKAG"><title>Description.</title><p><bold>Female</bold> (holotype) (Fig. <xref ref-type="fig" rid="F4">20</xref>). Length. Body 3.8 mm; fore wing 4.0 mm; hind wing 2.9 mm.</p><p><bold><italic>Head</italic>.</bold> 1.7× as wide as long; 1.7× as wide as face, 1.6× as wide as mesosoma; 1.9 × as wide as apex of first metasomal tergite; slightly wider at eyes than temples in dorsal view. Eye glabrous, ca. as high as wide, 2.5× as wide as temple in lateral view (Fig. <xref ref-type="fig" rid="F4">22</xref>). Occiput, vertex, and temples smooth, with some sparse setae. Frons with weak pit mesally. Face 2.3× as wide as high, setose; low mid ridge dorsally and some weak transversal striae just above epistomal sulcus (Fig. <xref ref-type="fig" rid="F4">21</xref>). Epistomal sulcus deep, crenulate. Clypeus protruding, smooth, setose (setae as long as clypeus width), 1.6× as wide as high; lateral margin of clypeus does not contact with paraclypeal fovea. Malar space ca. 1/12 eye height. Paraclypeal fovea enlarged to form broad groove reaching to eye (Fig. <xref ref-type="fig" rid="F4">21</xref>). Mandible 3-dentate (Fig. <xref ref-type="fig" rid="F4">19</xref>), 1.6× as long as apical width, apex 1.5× as wide as base; setose, slightly rugulose medially; diagonal ridge well developed on apical half of mandible, ventral carina present on basal third of mandible; teeth 1 and 2 connected by flange, indistinct incision; tooth 3 rounded, slightly wider than tooth 1; tooth 2 wider and longer than others. Antenna with apical flagellar segments missing, 31 flagellar segments present. First flagellar segment 3.5× as long as wide; second flagellar segment 5.6× as long as wide, 1.6× length of first segment; third flagellar segment 4.9× as long as wide, 1.4× length of first segment. Maxillary palp ca. twice as long as head height.</p><p><bold><italic>Mesosoma</italic>.</bold> 1.3× as long as high, 2.0× as long as wide, 2.2× as high as head. Pronotum smooth (Fig. <xref ref-type="fig" rid="F4">22</xref>); in dorsal view, with some setae mesally, pronope absent. Notauli deep anteriorly but smooth, absent posteriorly (Fig. <xref ref-type="fig" rid="F5">24</xref>). Mesoscutum as wide as long, with scattered setae. Mesoscutal pit shallow, lightly elongate, occupying ca. 2/7 extent of mesoscutum. Scutellar sulcus 3.0× as wide as long, with well-developed mid ridge and some weak ridges at posterior margin of lateral areas. Scutellar disc and parascutellar area smooth, setiferous. Metanotum smooth, setiferous anteriorly; depressed lateral fields weakly crenulate in the posterior margin; mid ridge complete, lateral ridges absent; metanotum in lateral view with median flange slightly higher than scutellar disc. Mesopleuron smooth, with some sparse setae. Precoxal sulcus deep, entirely smooth (Fig. <xref ref-type="fig" rid="F4">23</xref>). Propodeum with median carina anteriorly; posterior half with pentagonal areola ca. as long as wide; rugulose inside areola, smooth remaining. Metapleuron smooth, setose.</p><fig id="F5" position="float" orientation="portrait"><object-id xmlns:xlink="http://www.w3.org/1999/xlink" content-type="doi" xlink:type="simple">10.3897/zookeys.976.56751.figures24-27</object-id><object-id xmlns:xlink="http://www.w3.org/1999/xlink" content-type="arpha" xlink:type="simple">D253C1DB-3AB5-550E-9F79-BE7CD4E185B4</object-id><label>Figures 24–27.</label><caption><p><italic><tp:taxon-name><tp:taxon-name-part taxon-name-part-type="genus" reg="Rhacalysia">Rhacalysia</tp:taxon-name-part> <tp:taxon-name-part taxon-name-part-type="species" reg="jatai">jatai</tp:taxon-name-part></tp:taxon-name></italic> sp. nov. (female, holotype) <bold>24</bold> head, mesoscutum, and scutellar sulcus, dorsal view <bold>25</bold> fore wing <bold>26</bold> first metasomal tergite, dorsal view <bold>27</bold> habitus, lateral view showing ovipositor.</p></caption><graphic xmlns:xlink="http://www.w3.org/1999/xlink" xlink:href="zookeys-976-109-g005.jpg" position="float" orientation="portrait" xlink:type="simple" id="oo_464891.jpg"><uri content-type="original_file" xlink:type="simple">https://binary.pensoft.net/fig/464891</uri></graphic></fig><p><bold><italic>Fore wing</italic>.</bold> 1.05× as long as body. Pterostigma 4.0× as long as wide, 2.2× as wide as vein r length; r 0.2× as long as 2-SR, arising distad midpoint of pterostigma; submarginal cell 2.25× as long as high; 2-SR 2.4× as long as r-m, 1.3× as long as 3-SR; 3-SR 3.8× as long as r, 1.8× as long as r-m; SR1 3.8× as long as 3-SR; 2-CU1 1.2 × as long as m-cu; m-cu interstitial; cu-a postfurcal by distance slightly shorter than its length (Fig. <xref ref-type="fig" rid="F5">25</xref>); subdiscal cell closed, slightly expanded distally, CU1a arising near middle of subdiscal cell.</p><p><bold><italic>Hind wing</italic>.</bold> With four hamuli, 4.4× as long as wide; vein 1-M 0.9× as long as M+CU, 1.6× as long as 1r-m; m-cu antefurcal, nebulous but heavily pigmented.</p><p><bold><italic>Legs</italic>.</bold> Hind femur 5.2× as long as wide. Hind tibia 11.2× as long as its maximum subapical width, 1.1× as long as hind tarsus. First segment of hind tarsus 1.95× as long as second segment.</p><p><bold><italic>Metasoma</italic>.</bold> First metasomal tergite 0.9× as long as apical width; apex 2.0× as wide as base; smooth surface, dorsal carinae converging anteriorly but not extending as median carina (Fig. <xref ref-type="fig" rid="F5">26</xref>); dorsope deep. Ovipositor 2.0× as long as hind tibia, 2.2× as long as mesosoma, straight (Fig. <xref ref-type="fig" rid="F5">27</xref>). Ovipositor sheath setose.</p><p><bold><italic>Color</italic>.</bold> Yellow. Ocellar field and epicranial suture dark brown (Fig. <xref ref-type="fig" rid="F5">24</xref>); mandibles, fore coxae, and metasoma (except fist metasomal tergite) pale yellow. Flagellum light brown, except flagellar segments 19–21 whitish (holotype). Mesosoma dorsally and first metasomal tergite yellow-orange. Legs with telotarsus light brown; hind leg from tibia to apex and ovipositor sheath brown. Wings hyaline, venation and pterostigma light brown.</p><p><bold>Male.</bold> Unknown.</p></tp:treatment-sec><tp:treatment-sec sec-type="etymology" id="SECID0ESOAG"><title>Etymology.</title><p>The name of species refers to locality of collection of material for study.</p></tp:treatment-sec><tp:treatment-sec sec-type="distribution" id="SECID0EXOAG"><title>Distribution.</title><p>Brazil, State of São Paulo, Luiz Antônio, seasonal forest.</p></tp:treatment-sec><tp:treatment-sec sec-type="comments" id="SECID0E3OAG"><title>Comments.</title><p><italic><tp:taxon-name><tp:taxon-name-part taxon-name-part-type="genus" reg="Rhacalysia">Rhacalysia</tp:taxon-name-part> <tp:taxon-name-part taxon-name-part-type="species" reg="jatai">jatai</tp:taxon-name-part></tp:taxon-name></italic> is morphologically similar to <italic><tp:taxon-name><tp:taxon-name-part taxon-name-part-type="genus" reg="Rhacalysia">R.</tp:taxon-name-part> <tp:taxon-name-part taxon-name-part-type="species" reg="monteiroi">monteiroi</tp:taxon-name-part></tp:taxon-name></italic> and both species shares the hind wing with four hamuli, as well as several other features. <italic><tp:taxon-name><tp:taxon-name-part taxon-name-part-type="genus" reg="Rhacalysia">Rhacalysia</tp:taxon-name-part> <tp:taxon-name-part taxon-name-part-type="species" reg="jatai">jatai</tp:taxon-name-part></tp:taxon-name></italic> can be differentiated by the follow quantitative ratios: third flagellar segment 4.9× as long as wide (4.5–4.6× in <italic><tp:taxon-name><tp:taxon-name-part taxon-name-part-type="genus" reg="Rhacalysia">R.</tp:taxon-name-part> <tp:taxon-name-part taxon-name-part-type="species" reg="monteiroi">monteiroi</tp:taxon-name-part></tp:taxon-name></italic>), 1.4× length of first segment (1.0–1.1 × in <italic><tp:taxon-name><tp:taxon-name-part taxon-name-part-type="genus" reg="Rhacalysia">R.</tp:taxon-name-part> <tp:taxon-name-part taxon-name-part-type="species" reg="monteiroi">monteiroi</tp:taxon-name-part></tp:taxon-name></italic>); eye 2.5× as wide as temple (1.5–2.0× in <italic><tp:taxon-name><tp:taxon-name-part taxon-name-part-type="genus" reg="Rhacalysia">R.</tp:taxon-name-part> <tp:taxon-name-part taxon-name-part-type="species" reg="monteiroi">monteiroi</tp:taxon-name-part></tp:taxon-name></italic>); vein 3-SR of fore wing 3.8× as long as r (3.0–3.1× in <italic><tp:taxon-name><tp:taxon-name-part taxon-name-part-type="genus" reg="Rhacalysia">R.</tp:taxon-name-part> <tp:taxon-name-part taxon-name-part-type="species" reg="monteiroi">monteiroi</tp:taxon-name-part></tp:taxon-name></italic>); hind femur 5.2 × as long as wide (6.2–6.7× in <italic><tp:taxon-name><tp:taxon-name-part taxon-name-part-type="genus" reg="Rhacalysia">R.</tp:taxon-name-part> <tp:taxon-name-part taxon-name-part-type="species" reg="monteiroi">monteiroi</tp:taxon-name-part></tp:taxon-name></italic>); hind tibia 11.1× as long as its maximum apical width (12.2–12.7× in <italic><tp:taxon-name><tp:taxon-name-part taxon-name-part-type="genus" reg="Idiasta">I.</tp:taxon-name-part> <tp:taxon-name-part taxon-name-part-type="species" reg="monteiroi">monteiroi</tp:taxon-name-part></tp:taxon-name></italic>); ovipositor 2.0× as long as hind tibia (1.3–1.5 × in <italic><tp:taxon-name><tp:taxon-name-part taxon-name-part-type="genus" reg="Rhacalysia">R.</tp:taxon-name-part> <tp:taxon-name-part taxon-name-part-type="species" reg="monteiroi">monteiroi</tp:taxon-name-part></tp:taxon-name></italic>), 2.2× as long as mesosoma (1.4–1.7× in <italic><tp:taxon-name><tp:taxon-name-part taxon-name-part-type="genus" reg="Rhacalysia">R.</tp:taxon-name-part> <tp:taxon-name-part taxon-name-part-type="species" reg="monteiroi">monteiroi</tp:taxon-name-part></tp:taxon-name></italic>). In addition, in <italic><tp:taxon-name><tp:taxon-name-part taxon-name-part-type="genus" reg="Rhacalysia">Rhacalysia</tp:taxon-name-part> <tp:taxon-name-part taxon-name-part-type="species" reg="jatai">jatai</tp:taxon-name-part></tp:taxon-name></italic> the body is entirely yellowish (Figs <xref ref-type="fig" rid="F5">24</xref>, <xref ref-type="fig" rid="F5">27</xref>), while in <italic><tp:taxon-name><tp:taxon-name-part taxon-name-part-type="genus" reg="Rhacalysia">R.</tp:taxon-name-part> <tp:taxon-name-part taxon-name-part-type="species" reg="monteiroi">monteiroi</tp:taxon-name-part></tp:taxon-name></italic> the color pattern of mesosoma and metasoma is mixed between yellowish and distinctly brown parts (Figs <xref ref-type="fig" rid="F6">28</xref>, <xref ref-type="fig" rid="F7">35–38</xref>).</p></tp:treatment-sec><tp:treatment-sec><!--Section generated to contain objects referenced in tp:taxon-treatment.--><fig id="F6" position="float" orientation="portrait"><object-id xmlns:xlink="http://www.w3.org/1999/xlink" content-type="doi" xlink:type="simple">10.3897/zookeys.976.56751.figures28-34</object-id><object-id xmlns:xlink="http://www.w3.org/1999/xlink" content-type="arpha" xlink:type="simple">E0E3DBB9-4119-5F99-B019-3ED1868514D6</object-id><label>Figures 28–34.</label><caption><p><italic><tp:taxon-name><tp:taxon-name-part taxon-name-part-type="genus" reg="Rhacalysia">Rhacalysia</tp:taxon-name-part> <tp:taxon-name-part taxon-name-part-type="species" reg="monteiroi">monteiroi</tp:taxon-name-part></tp:taxon-name></italic> sp. nov. (females; <bold>28</bold> and <bold>32</bold> holotype, others paratypes) <bold>28</bold> habitus, lateral view <bold>29</bold> head, lateral view <bold>30</bold> head, anterior view <bold>31</bold> metanotum and propodeum, dorsal view <bold>32</bold> fore wing <bold>33</bold> hind wing <bold>34</bold> first metasomal tergite, posterior view.</p></caption><graphic xmlns:xlink="http://www.w3.org/1999/xlink" xlink:href="zookeys-976-109-g006.jpg" position="float" orientation="portrait" xlink:type="simple" id="oo_464892.jpg"><uri content-type="original_file" xlink:type="simple">https://binary.pensoft.net/fig/464892</uri></graphic></fig><fig id="F7" position="float" orientation="portrait"><object-id xmlns:xlink="http://www.w3.org/1999/xlink" content-type="doi" xlink:type="simple">10.3897/zookeys.976.56751.figures35-38</object-id><object-id xmlns:xlink="http://www.w3.org/1999/xlink" content-type="arpha" xlink:type="simple">2D4DD648-783B-5709-9E9B-7E0264865D2F</object-id><label>Figures 35–38.</label><caption><p><italic><tp:taxon-name><tp:taxon-name-part taxon-name-part-type="genus" reg="Rhacalysia">Rhacalysia</tp:taxon-name-part> <tp:taxon-name-part taxon-name-part-type="species" reg="monteiroi">monteiroi</tp:taxon-name-part></tp:taxon-name></italic> sp. nov. (females; <bold>35</bold> holotype, <bold>36–38</bold> paratypes) <bold>35</bold> head and mesosoma, lateral view, precoxal sulcus crenulate <bold>36</bold> head and mesosoma, lateral view, precoxal sulcus smooth <bold>37</bold> head and mesosoma, dorsal view <bold>38</bold> head and mesosoma, dorsal view.</p></caption><graphic xmlns:xlink="http://www.w3.org/1999/xlink" xlink:href="zookeys-976-109-g007.jpg" position="float" orientation="portrait" xlink:type="simple" id="oo_464893.jpg"><uri content-type="original_file" xlink:type="simple">https://binary.pensoft.net/fig/464893</uri></graphic></fig></tp:treatment-sec></tp:taxon-treatment>
