# Supplementary material for: An update of the genera Idiasta Foerster and Rhacalysia Cameron (Hymenoptera, Braconidae, Alysiinae) and the descriptions of new species from the Neotropical Region
Source: Zookeys. 2020 Oct 20;976:109–30. doi: 10.3897/zookeys.976.56751 (PMC7591548; doi:10.3897/zookeys.976.56751)
Supplement: XML Treatment for Rhacalysia monteiroi [file zookeys.976.56751-treatment6.xml]

<!DOCTYPE tp:taxon-treatment
  PUBLIC "-//TaxonX//DTD Taxonomic Treatment Publishing DTD v0 20100105//EN" "tax-treatment-NSO.dtd">
<tp:taxon-treatment xmlns:tp="http://www.plazi.org/taxpub"><tp:treatment-meta><kwd-group><label>Taxon classification</label><kwd><named-content xmlns:xlink="http://www.w3.org/1999/xlink" content-type="kingdom">Animalia</named-content></kwd><kwd><named-content xmlns:xlink="http://www.w3.org/1999/xlink" content-type="order">Hymenoptera</named-content></kwd><kwd><named-content xmlns:xlink="http://www.w3.org/1999/xlink" content-type="family">Braconidae</named-content></kwd></kwd-group><mixed-citation publication-type="journal"><person-group><name><surname>de Oliveira</surname><given-names>Franciélle Dias</given-names></name><name><surname>Penteado-Dias</surname><given-names>Angélica Maria</given-names></name></person-group><article-title>An update of the genera <italic><tp:taxon-name><tp:taxon-name-part taxon-name-part-type="genus" reg="Idiasta">Idiasta</tp:taxon-name-part></tp:taxon-name></italic> Foerster and <italic><tp:taxon-name><tp:taxon-name-part taxon-name-part-type="genus" reg="Rhacalysia">Rhacalysia</tp:taxon-name-part></tp:taxon-name></italic> Cameron (<tp:taxon-name><tp:taxon-name-part taxon-name-part-type="order">Hymenoptera</tp:taxon-name-part></tp:taxon-name>, <tp:taxon-name><tp:taxon-name-part taxon-name-part-type="family">Braconidae</tp:taxon-name-part></tp:taxon-name>, <tp:taxon-name><tp:taxon-name-part taxon-name-part-type="subfamily">Alysiinae</tp:taxon-name-part></tp:taxon-name>) and the descriptions of new species from the Neotropical Region</article-title><source>Zookeys</source><day>20</day><month>10</month><year>2020</year><volume>976</volume><fpage>109</fpage><lpage>130</lpage><pub-id pub-id-type="doi">10.3897/zookeys.976.56751</pub-id></mixed-citation></tp:treatment-meta><tp:nomenclature><tp:taxon-name><object-id xmlns:xlink="http://www.w3.org/1999/xlink" content-type="arpha" xlink:type="simple">56081D30-B52D-5D16-8D83-421EB991BB0F</object-id>
            <tp:taxon-name-part taxon-name-part-type="genus" reg="Rhacalysia">Rhacalysia</tp:taxon-name-part>
            <tp:taxon-name-part taxon-name-part-type="species" reg="monteiroi">monteiroi</tp:taxon-name-part>
            <object-id xmlns:xlink="http://www.w3.org/1999/xlink" content-type="zoobank" xlink:type="simple">http://zoobank.org/C9B2CD68-89AF-434D-87DF-03BEEC3B3303</object-id>
          </tp:taxon-name><tp:taxon-status xmlns:xlink="http://www.w3.org/1999/xlink" xlink:type="simple">sp. nov.</tp:taxon-status><xref ref-type="fig" rid="F6">Figures 28–34</xref><xref ref-type="fig" rid="F7">, 35–38</xref></tp:nomenclature><tp:treatment-sec sec-type="type material" id="SECID0ESVAG"><title>Type material.</title><p><bold><italic>Holotype</italic></bold> pinned, female, (<named-content xmlns:xlink="http://www.w3.org/1999/xlink" content-type="dwc:institutional_code" xlink:type="simple">DCBU</named-content> 404794) Brazil, Rio de Janeiro, Teresópolis, Parque Nacional da Serra dos Órgãos, <named-content xmlns:xlink="http://www.w3.org/1999/xlink" content-type="dwc:verbatimCoordinates" xlink:type="simple"><named-content content-type="geo-json" specific-use="{&#34;type&#34;:&#34;Point&#34;,&#34;coordinates&#34;:[-43.013611,-22.448333]}" id="NCID0EFWAG" xlink:type="simple">22°26'54"S, 43°00'49"W</named-content></named-content>, alt. 1482 m, XII.2014, dense ombrophilous forest, Malaise trap, R. F. Monteiro col. <bold><italic>Paratypes</italic></bold> females (2), (<named-content xmlns:xlink="http://www.w3.org/1999/xlink" content-type="dwc:institutional_code" xlink:type="simple">DCBU</named-content> 374756) <named-content xmlns:xlink="http://www.w3.org/1999/xlink" content-type="dwc:verbatimCoordinates" xlink:type="simple"><named-content content-type="geo-json" specific-use="{&#34;type&#34;:&#34;Point&#34;,&#34;coordinates&#34;:[-43.001389,-22.469722]}" id="NCID0EVWAG" xlink:type="simple">22°28'11"S, 43°00'05"W</named-content></named-content>, alt. 868 m, VII.2015, Malaise trap, R. F. Monteiro col.; (<named-content xmlns:xlink="http://www.w3.org/1999/xlink" content-type="dwc:institutional_code" xlink:type="simple">DCBU</named-content> 361820) <named-content xmlns:xlink="http://www.w3.org/1999/xlink" content-type="dwc:verbatimCoordinates" xlink:type="simple"><named-content content-type="geo-json" specific-use="{&#34;type&#34;:&#34;Point&#34;,&#34;coordinates&#34;:[-43.006389,-22.516667]}" id="NCID0ECXAG" xlink:type="simple">22°31'00"S, 43°00'23"W</named-content></named-content>, alt. 252 m, XI.2015, Malaise trap, R. F. Monteiro col.</p><p><bold>Diagnosis.</bold><italic><tp:taxon-name><tp:taxon-name-part taxon-name-part-type="genus" reg="Rhacalysia">Rhacalysia</tp:taxon-name-part> <tp:taxon-name-part taxon-name-part-type="species" reg="monteiroi">monteiroi</tp:taxon-name-part></tp:taxon-name></italic> can be recognized by the notauli incomplete, fore wing with m-cu interstitial, CU1a arising at middle or slightly below middle of subdiscal cell, hind wing with four hamuli, hind femur 6.2–6.7× as long as wide, coloration of body mixed between yellowish and brown parts.</p></tp:treatment-sec><tp:treatment-sec sec-type="description" id="SECID0EWXAG"><title>Description.</title><p><bold>Female</bold> (Fig. <xref ref-type="fig" rid="F6">28</xref>). <bold><italic>Length</italic>.</bold> Body 3.4–4.1 mm; fore wing 3.9–4.2 mm; hind wing 2.6–3.0 mm.</p><fig id="F6" position="float" orientation="portrait"><object-id xmlns:xlink="http://www.w3.org/1999/xlink" content-type="doi" xlink:type="simple">10.3897/zookeys.976.56751.figures28-34</object-id><object-id xmlns:xlink="http://www.w3.org/1999/xlink" content-type="arpha" xlink:type="simple">E0E3DBB9-4119-5F99-B019-3ED1868514D6</object-id><label>Figures 28–34.</label><caption><p><italic><tp:taxon-name><tp:taxon-name-part taxon-name-part-type="genus" reg="Rhacalysia">Rhacalysia</tp:taxon-name-part> <tp:taxon-name-part taxon-name-part-type="species" reg="monteiroi">monteiroi</tp:taxon-name-part></tp:taxon-name></italic> sp. nov. (females; <bold>28</bold> and <bold>32</bold> holotype, others paratypes) <bold>28</bold> habitus, lateral view <bold>29</bold> head, lateral view <bold>30</bold> head, anterior view <bold>31</bold> metanotum and propodeum, dorsal view <bold>32</bold> fore wing <bold>33</bold> hind wing <bold>34</bold> first metasomal tergite, posterior view.</p></caption><graphic xmlns:xlink="http://www.w3.org/1999/xlink" xlink:href="zookeys-976-109-g006.jpg" position="float" orientation="portrait" xlink:type="simple" id="oo_464892.jpg"><uri content-type="original_file" xlink:type="simple">https://binary.pensoft.net/fig/464892</uri></graphic></fig><p><bold><italic>Head</italic>.</bold> 1.7–1.9× as wide as long; 1.7–1.9× as wide as face, 1.4–1.6× as wide as mesosoma; 2.1× as wide as apex of first metasomal tergite; slightly wider at eyes than temples in dorsal view. Eye glabrous, 1.1–1.2× as high as wide, 1.5–2.0× as wide as temples in lateral view (Figs <xref ref-type="fig" rid="F7">35</xref>, <xref ref-type="fig" rid="F7">36</xref>). Occiput, vertex and temples smooth, with some sparse setae. Frons smooth or with weak pit mesally. Face 2.0–2.5× as wide as high, setose; low mid ridge dorsally, with rugulose pair of grooves near clypeus or some transversal striae just above epistomal sulcus (Fig. <xref ref-type="fig" rid="F6">30</xref>). Epistomal sulcus deep, crenulate. Clypeus protruding, smooth, setose (setae as long as clypeus width), 1.6–1.8× as wide as high; lateral margin of clypeus does not contact paraclypeal fovea. Malar space ca. 1/10 eye height. Paraclypeal fovea enlarged to form broad groove extending to eye. Mandible 3-dentate (Fig. <xref ref-type="fig" rid="F6">29</xref>), 1.6–1.7× as long as apical width, apex 1.4× as wide as base; setose, rugulose medially; diagonal ridge well developed on apical half of mandible, ventral carina not visible; teeth 1 and 2 connected by flange, indistinct incision; tooth 2 wider and longer than others. Antenna 1.9× as long as body, with 40 flagellar segments (holotype). First flagellar segment 3.3–3.8× as long as wide; second flagellar segment 5.2–5.8× as long as wide, 1.3× length of first segment; third flagellar segment 4.5–4.6× as long as wide, 1.0–1.1× length of first segment. Maxillary palp 2.25–2.55 × as long as head height.</p><p><bold><italic>Mesosoma</italic>.</bold> 1.3–1.4× as long as high, 1.9× as long as wide, 2.4× as high as head. Pronotum with pronope relatively large, slightly crenulate laterally and with some setae in dorsal view; smooth to slightly crenulate in lateral view. Mesoscutum 1.1× as wide as long, scattered setae, smooth to weakly crenulate in postero-lateral margins. Notauli deep, smooth to weakly crenulate anteriorly, absent posteriorly (Figs <xref ref-type="fig" rid="F7">37</xref>, <xref ref-type="fig" rid="F7">38</xref>). Mesoscutal pit deep, elongate, occupying 1/4 to 1/3 extent of mesoscutum. Scutellar sulcus 2.6–3.0× as wide as long, with well-developed mid ridge and smooth lateral areas. Scutellar disc smooth, setiferous; parascutellar area smooth, with setae near scutellar sulcus. Metanotum setose anteriorly, in dorsal view rugose to rugulose medially, smooth to slightly crenulate near anterior and posterior margins of depressed lateral fields (Fig. <xref ref-type="fig" rid="F6">31</xref>); anterior mid ridge complete, some lateral carinae incomplete to absent; metanotum in lateral view with median flange slightly higher than scutellar disc. Mesopleuron with some setae postero-ventrally and subalar area; antero-basal margin weakly crenulate towards anterior subalar area; posterior margin crenulate. Precoxal sulcus deep, crenulate, separated from posterior margin (Fig. <xref ref-type="fig" rid="F7">35</xref>) or almost entirely smooth (Fig. <xref ref-type="fig" rid="F7">36</xref>). Propodeum with median carina anteriorly, posterior half with pentagonal areola ca. as long as wide (Fig. <xref ref-type="fig" rid="F6">31</xref>); smooth to slightly rugose near to carinae and inside areola. Metapleuron rugose posteriorly and setose.</p><fig id="F7" position="float" orientation="portrait"><object-id xmlns:xlink="http://www.w3.org/1999/xlink" content-type="doi" xlink:type="simple">10.3897/zookeys.976.56751.figures35-38</object-id><object-id xmlns:xlink="http://www.w3.org/1999/xlink" content-type="arpha" xlink:type="simple">2D4DD648-783B-5709-9E9B-7E0264865D2F</object-id><label>Figures 35–38.</label><caption><p><italic><tp:taxon-name><tp:taxon-name-part taxon-name-part-type="genus" reg="Rhacalysia">Rhacalysia</tp:taxon-name-part> <tp:taxon-name-part taxon-name-part-type="species" reg="monteiroi">monteiroi</tp:taxon-name-part></tp:taxon-name></italic> sp. nov. (females; <bold>35</bold> holotype, <bold>36–38</bold> paratypes) <bold>35</bold> head and mesosoma, lateral view, precoxal sulcus crenulate <bold>36</bold> head and mesosoma, lateral view, precoxal sulcus smooth <bold>37</bold> head and mesosoma, dorsal view <bold>38</bold> head and mesosoma, dorsal view.</p></caption><graphic xmlns:xlink="http://www.w3.org/1999/xlink" xlink:href="zookeys-976-109-g007.jpg" position="float" orientation="portrait" xlink:type="simple" id="oo_464893.jpg"><uri content-type="original_file" xlink:type="simple">https://binary.pensoft.net/fig/464893</uri></graphic></fig><p><bold><italic>Fore wing</italic>.</bold> 1.0–1.2× as long as body. Pterostigma 3.6–4.1× as long as wide, 2.1–2.3× as wide as vein r length; r 0.2–0.25× as long as 2-SR, arising distad midpoint of pterostigma; submarginal cell 2.5–3.5× as long as high; 2-SR 2.4–2.7× as long as r-m, 1.3–1.6× as long as 3-SR; 3-SR 3.0–3.1× as long as r, 1.7–2.0× as long as r-m; SR1 3.8–4.0× as long as 3-SR; 2-CU1 1.0–1.35× as long as m-cu, this interstitial; cu-a postfurcal by distance ca. equal to its length; subdiscal cell closed, slightly expanded distally, CU1a arising at middle to slightly below middle of subdiscal cell (Fig. <xref ref-type="fig" rid="F6">32</xref>).</p><p><bold>Hind wing.</bold> With four hamuli, 4.1–4.9× as long as wide; vein 1-M 1.0–1.2× as long as M+CU, 1.4–1.7× as long as 1r-m; m-cu antefurcal, heavily nebulous, tubular basally or not, almost reaching wing margin (Fig. <xref ref-type="fig" rid="F6">33</xref>).</p><p><bold><italic>Legs</italic>.</bold> Hind femur 6.2–6.7× as long as wide. Hind tibia 12.2–12.7× as long as its maximum subapical width, 1.1–1.2× as long as hind tarsus. First segment of hind tarsus 1.7–1.8× as long as second segment.</p><p><bold><italic>Metasoma</italic>.</bold> First metasomal tergite 1.0–1.1× as long as apical width; apex 1.8–1.9 × as wide as base, strigose to slightly strigose; dorsal carinae converging in basal third, extending posteriorly as median carina incomplete or median carina absent (Fig. <xref ref-type="fig" rid="F6">34</xref>); dorsope deep. Ovipositor 1.35–1.5× as long as hind tibia, 1.45–1.7× as long as mesosoma; straight. Ovipositor sheath setose.</p><p><bold><italic>Color</italic>.</bold> Body parts vary between dark brown to yellow (Figs <xref ref-type="fig" rid="F7">35–38</xref>). Head mostly yellow, vertex yellow to brown, ocellar field and epicranial suture dark brown; mandible light yellow. Flagellar segments brown to dark brown, except 18–19 whitish (holotype). Propleuron yellow; mesonotum yellow-orange, with more or less developed lateral and antero-medial spots brown, other parts of mesosoma varying from yellow-orange to dark brown. Legs yellowish to orange; telotarsus brown; hind leg with tibia and tarsus darker. Metasoma yellow except for metasomal tergites 4 towards to apex and ovipositor sheaths brown. Wings hyaline to dusky, venation and pterostigma light brown to dark brown.</p><p><bold>Male.</bold> Unknown.</p></tp:treatment-sec><tp:treatment-sec sec-type="etymology" id="SECID0E54AG"><title>Etymology.</title><p>The species is named in honor of Ricardo Ferreira Monteiro, the collector of the studied material.</p></tp:treatment-sec><tp:treatment-sec sec-type="distribution" id="SECID0ED5AG"><title>Distribution.</title><p>Brazil, State of Rio de Janeiro, Teresópolis, dense ombrophilous forest.</p></tp:treatment-sec><tp:treatment-sec sec-type="comments" id="SECID0EI5AG"><title>Comments.</title><p><italic><tp:taxon-name><tp:taxon-name-part taxon-name-part-type="genus" reg="Rhacalysia">Rhacalysia</tp:taxon-name-part> <tp:taxon-name-part taxon-name-part-type="species" reg="monteiroi">monteiroi</tp:taxon-name-part></tp:taxon-name></italic> shares many morphological characteristics with <italic><tp:taxon-name><tp:taxon-name-part taxon-name-part-type="genus" reg="Rhacalysia">R.</tp:taxon-name-part> <tp:taxon-name-part taxon-name-part-type="species" reg="jatai">jatai</tp:taxon-name-part></tp:taxon-name></italic>; both species can be differentiated by the coloration pattern of body, relative length of the ovipositor, and relative length/wide of the posterior femur (see above).</p><p>The three specimens of <italic><tp:taxon-name><tp:taxon-name-part taxon-name-part-type="genus" reg="Rhacalysia">R.</tp:taxon-name-part> <tp:taxon-name-part taxon-name-part-type="species" reg="monteiroi">monteiroi</tp:taxon-name-part></tp:taxon-name></italic> studied here vary considerably in some characteristics. In short, the sculpturing of face (striate or rugulose above the clypeus), notauli (smooth or weakly crenulate), precoxal sulcus (smooth or crenulate), and first metasomal tergite (with or without median carina); the coloration of vertex, pronotum, metanotum, propodeum, and metapleuron yellowish or brown (Figs <xref ref-type="fig" rid="F7">35–38</xref>). Despite this, the observed variations were not significant to consider them as different species.</p><p>Members of the genera <italic><tp:taxon-name><tp:taxon-name-part taxon-name-part-type="genus" reg="Idiasta">Idiasta</tp:taxon-name-part></tp:taxon-name></italic> and <italic><tp:taxon-name><tp:taxon-name-part taxon-name-part-type="genus" reg="Rhacalysia">Rhacalysia</tp:taxon-name-part></tp:taxon-name></italic> can be morphologically differentiated as follows: paraclypeal fovea not extending to eye in <italic><tp:taxon-name><tp:taxon-name-part taxon-name-part-type="genus" reg="Idiasta">Idiasta</tp:taxon-name-part></tp:taxon-name></italic> (Fig. <xref ref-type="fig" rid="F1">3</xref>); paraclypeal fovea enlarged to form broad groove extending to eye in <italic><tp:taxon-name><tp:taxon-name-part taxon-name-part-type="genus" reg="Rhacalysia">Rhacalysia</tp:taxon-name-part></tp:taxon-name></italic> (Figs <xref ref-type="fig" rid="F2">10</xref>, <xref ref-type="fig" rid="F4">21</xref>).</p></tp:treatment-sec><tp:treatment-sec><!--Section generated to contain objects referenced in tp:taxon-treatment.--><fig id="F1" position="float" orientation="portrait"><object-id xmlns:xlink="http://www.w3.org/1999/xlink" content-type="doi" xlink:type="simple">10.3897/zookeys.976.56751.figures1-7</object-id><object-id xmlns:xlink="http://www.w3.org/1999/xlink" content-type="arpha" xlink:type="simple">37E1FA0F-6DE4-56C8-9D1B-336659FC4CAF</object-id><label>Figures 1–7.</label><caption><p><italic><tp:taxon-name><tp:taxon-name-part taxon-name-part-type="genus" reg="Idiasta">Idiasta</tp:taxon-name-part> <tp:taxon-name-part taxon-name-part-type="species" reg="rupina">rupina</tp:taxon-name-part></tp:taxon-name></italic> sp. nov. (<bold>1, 2, 5–7</bold> female, holotype <bold>3</bold> and <bold>4</bold> male, paratype) <bold>1</bold> habitus, lateral view <bold>2</bold> head, lateral view <bold>3</bold> head, anterior view <bold>4</bold> head, lateral view showing mandible <bold>5</bold> mesosoma, lateral view <bold>6</bold> fore wing <bold>7</bold> hind wing.</p></caption><graphic xmlns:xlink="http://www.w3.org/1999/xlink" xlink:href="zookeys-976-109-g001.jpg" position="float" orientation="portrait" xlink:type="simple" id="oo_464887.jpg"><uri content-type="original_file" xlink:type="simple">https://binary.pensoft.net/fig/464887</uri></graphic></fig><fig id="F2" position="float" orientation="portrait"><object-id xmlns:xlink="http://www.w3.org/1999/xlink" content-type="doi" xlink:type="simple">10.3897/zookeys.976.56751.figures8-11</object-id><object-id xmlns:xlink="http://www.w3.org/1999/xlink" content-type="arpha" xlink:type="simple">29A42F8A-BDA4-5CC9-9CE6-614D089EBA25</object-id><label>Figures 8–11.</label><caption><p><italic><tp:taxon-name><tp:taxon-name-part taxon-name-part-type="genus" reg="Rhacalysia">Rhacalysia</tp:taxon-name-part> <tp:taxon-name-part taxon-name-part-type="species" reg="ampla">ampla</tp:taxon-name-part></tp:taxon-name></italic> sp. nov. (females, paratypes) <bold>8</bold> habitus, lateral view <bold>9</bold> head, lateral view <bold>10</bold> head, anterior view <bold>11</bold> head, lateral view showing mandible.</p></caption><graphic xmlns:xlink="http://www.w3.org/1999/xlink" xlink:href="zookeys-976-109-g002.jpg" position="float" orientation="portrait" xlink:type="simple" id="oo_464888.jpg"><uri content-type="original_file" xlink:type="simple">https://binary.pensoft.net/fig/464888</uri></graphic></fig><fig id="F4" position="float" orientation="portrait"><object-id xmlns:xlink="http://www.w3.org/1999/xlink" content-type="doi" xlink:type="simple">10.3897/zookeys.976.56751.figures19-23</object-id><object-id xmlns:xlink="http://www.w3.org/1999/xlink" content-type="arpha" xlink:type="simple">EB8F28BB-48C5-5F01-A9DD-635C34EDC623</object-id><label>Figures 19–23.</label><caption><p><italic><tp:taxon-name><tp:taxon-name-part taxon-name-part-type="genus" reg="Rhacalysia">Rhacalysia</tp:taxon-name-part> <tp:taxon-name-part taxon-name-part-type="species" reg="jatai">jatai</tp:taxon-name-part></tp:taxon-name></italic> sp. nov. (female, holotype) <bold>19</bold> mandible, lateral view <bold>20</bold> habitus, lateral view <bold>21</bold> head and basal antennae, anterior view <bold>22</bold> head and pronotum, lateral view <bold>23</bold> mesosoma, lateral view.</p></caption><graphic xmlns:xlink="http://www.w3.org/1999/xlink" xlink:href="zookeys-976-109-g004.jpg" position="float" orientation="portrait" xlink:type="simple" id="oo_464890.jpg"><uri content-type="original_file" xlink:type="simple">https://binary.pensoft.net/fig/464890</uri></graphic></fig></tp:treatment-sec></tp:taxon-treatment>
